# Supplementary material for: Development of Carvedilol Nanoformulation-Loaded Poloxamer-Based In Situ Gel for the Management of Glaucoma
Source: Gels. 2023 Dec 4;9(12):952. doi: 10.3390/gels9120952 (PMC10742441; doi:10.3390/gels9120952)
Supplement: Supplementary file 1 [file gels-09-00952-s001.zip]

Archive with 1 entries (1 files):
- gels-2730943-supplementary.pdf
